# Supplementary material for: Non-Immune-Mediated, p27-Associated, Growth Inhibition of Glioblastoma by Class-II-Transactivator (CIITA)
Source: Cells. 2024 Nov 14;13(22):1883. doi: 10.3390/cells13221883 (PMC11593141; doi:10.3390/cells13221883)
Supplement: Supplementary file 1 [file cells-13-01883-s001.zip]

Archive with 3 entries (3 files):
- Supplementary Excel file S1.xlsx
- Supplementary Excel file S2.xlsx
- Supplementary Figures Cells.pdf
