# Supplementary material for: Non-Immune-Mediated, p27-Associated, Growth Inhibition of Glioblastoma by Class-II-Transactivator (CIITA)
Source: Cells. 2024 Nov 14;13(22):1883. doi: 10.3390/cells13221883 (PMC11593141; doi:10.3390/cells13221883)
Supplement: Supplementary file 1 [file cells-13-01883-s001.zip › Supplementary Excel file S1.xlsx]

## Sheet: Separate cell lines
Values in RNA sequencing represent differential expression of genes in CIITA compared to wildtype cells.
UPREGULATED GENES - ANTIGEN PRESENTATION	VC3	RA	U87	GL261
Biological process	MHC Class II Protein Complex Assembly (GO:0002399)	Regulation Of Lymphocyte Activation (GO:0051249)	Antigen Processing And Presentation Of Exogenous Peptide Antigen (GO:0002478)	Antigen Receptor-Mediated Signaling Pathway (GO:0050851)
	Peptide Antigen Assembly With MHC Class II Protein Complex (GO:0002503)	Regulation Of Natural Killer Cell Mediated Cytotoxicity (GO:0042269)	Antigen Processing And Presentation Of Exogenous Peptide Antigen Via MHC Class II (GO:0019886)	Regulation Of Inflammatory Response To Antigenic Stimulus (GO:0002861)
	Peptide Antigen Assembly With MHC Protein Complex (GO:0002501)	Positive Regulation Of Natural Killer Cell Mediated Cytotoxicity (GO:0045954)	MHC Class II Protein Complex Assembly (GO:0002399)	Antigen Processing And Presentation Of Peptide Antigen Via MHC Class I (GO:0002474)
	Antigen Processing And Presentation Of Exogenous Peptide Antigen (GO:0002478)	Positive Regulation Of Natural Killer Cell Mediated Immunity (GO:0002717)	Peptide Antigen Assembly With MHC Class II Protein Complex (GO:0002503)	Positive Regulation Of Antigen Processing And Presentation (GO:0002579)
	Antigen Processing And Presentation Of Exogenous Peptide Antigen Via MHC Class II (GO:0019886)	Negative Regulation Of T Cell Mediated Cytotoxicity (GO:0001915)	Antigen Processing And Presentation Of Peptide Antigen Via MHC Class II (GO:0002495)	Negative Regulation Of Antigen Receptor-Mediated Signaling Pathway (GO:0050858)
	Antigen Processing And Presentation Of Peptide Antigen Via MHC Class II (GO:0002495)	Positive Regulation Of Leukocyte Mediated Cytotoxicity (GO:0001912)	Peptide Antigen Assembly With MHC Protein Complex (GO:0002501)
	Positive Regulation Of T Cell Activation (GO:0050870)		Positive Regulation Of Lymphocyte Activation (GO:0051251)
			Regulation Of T Cell Activation (GO:0050863)
			Positive Regulation Of T Cell Activation (GO:0050870)
KEGG 2021	Antigen processing and presentation	Antigen processing and presentation	Antigen processing and presentation	Antigen processing and presentation
	Th1 and Th2 cell differentiation	Pathways in cancer	Th17 cell differentiation	Th17 cell differentiation
	Th17 cell differentiation	Th1 and Th2 cell differentiation	Th1 and Th2 cell differentiation	Th1 and Th2 cell differentiation
		JAK-STAT signaling pathway
		Th17 cell differentiation
DOWNREGULATED GENES - PROLIFERATION-RELATED	VC3	RA	U87	GL261
Biological process	Positive Regulation Of Cell Migration (GO:0030335)	Regulation Of BMP Signaling Pathway (GO:0030510)	Positive Regulation Of Phosphorylation (GO:0042327)	Regulation Of Neural Precursor Cell Proliferation (GO:2000177)
	Positive Regulation Of Cell Population Proliferation (GO:0008284)	Negative Regulation Of BMP Signaling Pathway (GO:0030514)	Regulation Of Non-Canonical Wnt Signaling Pathway (GO:2000050)	Negative Regulation Of Cell Population Proliferation (GO:0008285)
	Positive Regulation Of Cell Differentiation (GO:0045597)	Positive Regulation Of Epithelial Cell Proliferation (GO:0050679)	Positive Regulation Of Endothelial Cell Proliferation (GO:0001938)	Regulation Of Stem Cell Proliferation (GO:0072091)
	Positive Regulation Of Epithelial Cell Proliferation (GO:0050679)	Positive Regulation Of Cell Population Proliferation (GO:0008284)	Negative Regulation Of Glial Cell Proliferation (GO:0060253)	Regulation Of Wnt Signaling Pathway, Planar Cell Polarity Pathway (GO:2000095)
		Positive Regulation Of Glial Cell Differentiation (GO:0045687)		Negative Regulation Of BMP Signaling Pathway (GO:0030514)
		Negative Regulation Of Wnt Signaling Pathway (GO:0030178)		Positive Regulation Of Phosphatidylinositol 3-Kinase Signaling (GO:0014068)
				Positive Regulation Of Kinase Activity (GO:0033674)
				Regulation Of Phosphatidylinositol 3-Kinase Signaling (GO:0014066)
				Positive Regulation Of Neural Precursor Cell Proliferation (GO:2000179)
KEGG 2021	TGF-beta signaling pathway	TGF-beta signaling pathway	PI3K-Akt signaling pathway	PI3K-Akt signaling pathway
	PI3K-Akt signaling pathway	Pathways in cancer	Pathways in cancer	Pathways in cancer
	Pathways in cancer	PI3K-Akt signaling pathway	MAPK signaling pathway	cAMP signaling pathway
	MAPK signaling pathway	Wnt signaling pathway		Ras signaling pathway
				MAPK signaling pathway
				cGMP-PKG signaling pathway

## Sheet: All_lines_UPREGULATED_KEGG2021
KEGG 2021 results for upregulated genes in all cell lines
Term	Overlap	P-value	Adjusted P-value	Old P-value	Old Adjusted P-value	Odds Ratio	Combined Score	Genes
VEGF signaling pathway	21551	0.01174865214265672	0.044249344462234025	0	0	1.14586e+16	5092230234816940	NFATC2
B cell receptor signaling pathway	29587	0.01610291644199292	0.044249344462234025	0	0	8298333333333330	3426178422869890	NFATC2
PD-L1 expression and PD-1 checkpoint pathway in cancer	32509	0.017682713077126194	0.044249344462234025	0	0	754090909090909	3042883338768030	NFATC2
Th1 and Th2 cell differentiation	33604	0.018274646157715797	0.044249344462234025	0	0	7291208791208790	2918117210702850	NFATC2
C-type lectin receptor signaling pathway	1/104	0.020639704165072065	0.044249344462234025	0	0	6437864077669900	2.49824e+16	NFATC2
T cell receptor signaling pathway	1/104	0.020639704165072065	0.044249344462234025	0	0	6437864077669900	2.49824e+16	NFATC2
Th17 cell differentiation	1/107	0.021230300482515996	0.044249344462234025	0	0	6254716981132070	240952079089247	NFATC2
Osteoclast differentiation	1/127	0.025160786767501147	0.044249344462234025	0	0	5256613756613750	1.93573e+16	NFATC2
Natural killer cell mediated cytotoxicity	1/131	0.025945461465702327	0.044249344462234025	0	0	5093846153846150	1860149639758340	NFATC2
Yersinia infection	1/137	0.027121585294174314	0.044249344462234025	0	0	486764705882353	1.75597e+16	NFATC2
Oxytocin signaling pathway	1/154	0.030448153109277298	0.044249344462234025	0	0	4.32309e+16	1509507564210570	NFATC2
Cellular senescence	1/156	0.03083895246187989	0.044249344462234025	0	0	4266881720430100	1484438207734220	NFATC2
Hepatitis B	1/162	0.032010641763302816	0.044249344462234025	0	0	4106625258799170	1413371825935150	NFATC2
Wnt signaling pathway	1/166	0.03279117756136696	0.044249344462234025	0	0	4006262626262620	1369178623130680	NFATC2
cGMP-PKG signaling pathway	1/167	0.03298623774343714	0.044249344462234025	0	0	3981927710843370	1358500277677090	NFATC2
Axon guidance	1/182	0.035908601710870236	0.044249344462234025	0	0	3649171270718230	1.214e+16	NFATC2
Kaposi sarcoma-associated herpesvirus infection	1/193	0.03804745545598449	0.044249344462234025	0	0	3438194444444440	1.12392e+16	NFATC2
Human immunodeficiency virus 1 infection	1/212	0.0417334549875237	0.044249344462234025	0	0	3.12559e+16	992829489057505	NFATC2
Lipid and atherosclerosis	1/215	0.042314485176402024	0.044249344462234025	0	0	3.08131e+16	9745025517243970	NFATC2
Human T-cell leukemia virus 1 infection	1/219	0.04308878105871368	0.044249344462234025	0	0	3024159021406720	950944571247856	NFATC2
Human cytomegalovirus infection	1/225	0.044249344462234025	0.044249344462234025	0	0	2.94226e+16	9173721708986140	NFATC2
Biological process' results for upregulated genes in all cell lines
Term	Overlap	P-value	Adjusted P-value	Old P-value	Old Adjusted P-value	Odds Ratio	Combined Score	Genes
Regulation Of Vascular Associated Smooth Muscle Cell Differentiation (GO:1905063)	2024-06-01	0.0011995241237685768	0.008793244123357365	0	0	1.33273e+16	8963738320936680	NFATC2
Negative Regulation Of Vascular Associated Smooth Muscle Cell Differentiation (GO:1905064)	2024-07-01	0.0013993412035435105	0.008793244123357365	0	0	1.11056e+16	729829760572189	NFATC2
Negative Regulation Of Smooth Muscle Cell Differentiation (GO:0051151)	2024-08-01	0.001599128450752814	0.008793244123357365	0	0	9518571428571420	6128338526995000	NFATC2
calcineurin-NFAT Signaling Cascade (GO:0033173)	2024-10-01	0.0019986133767566044	0.008793244123357365	0	0	7402592592592590	4600934595868670	NFATC2
Calcineurin-Mediated Signaling (GO:0097720)	2024-11-01	0.002198311030839341	0.008793244123357365	0	0	666.2	407718792037783	NFATC2
Inositol Phosphate-Mediated Signaling (GO:0048016)	2019-01-01	0.0037948161126764622	0.012551463301178227	0	0	369962962962963	2.06222e+16	NFATC2
Placenta Development (GO:0001890)	2022-01-01	0.004393012155412379	0.012551463301178227	0	0	3.17063e+16	1.72094e+16	PLAC1
Positive Regulation Of B Cell Proliferation (GO:0030890)	2029-01-01	0.005787756446431879	0.014469391116079698	0	0	2.37714e+16	1.22471e+16	NFATC2
Regulation Of B Cell Proliferation (GO:0030888)	1944-01-01	0.008771563165193935	0.018337792623944194	0	0	1.54674e+16	7325752067987860	NFATC2
B Cell Receptor Signaling Pathway (GO:0050853)	1946-01-01	0.009168896311972097	0.018337792623944194	0	0	1.47785e+16	6933989791915000	NFATC2
Positive Regulation Of B Cell Activation (GO:0050871)	1952-01-01	0.010360179389191183	0.018836689798529423	0	0	130359477124183	595714877907605	NFATC2
Positive Regulation Of Lymphocyte Proliferation (GO:0050671)	1974-01-01	0.01471903229873594	0.024531720497893234	0	0	9097260273972600	3.83778e+16	NFATC2
Antigen Receptor-Mediated Signaling Pathway (GO:0050851)	1/134	0.0265336565820586	0.040821010126244	0	0	4978195488721800	1.80676e+16	NFATC2
DNA Damage Response (GO:0006974)	1/384	0.07462149297842555	0.10660213282632221	0	0	1.70696e+16	4430125556000470	NFATC2
Regulation Of Nucleic Acid-Templated Transcription (GO:1903506)	1/452	0.08738738758511383	0.11651651678015176	0	0	1.44457e+16	3520995366455740	NFATC2
Positive Regulation Of Nucleic Acid-Templated Transcription (GO:1903508)	1/557	0.10683942599540634	0.13354928249425793	0	0	1.16547e+16	2.60648e+16	NFATC2
Regulation Of Gene Expression (GO:0010468)	1/1127	0.20706750463274454	0.24360882897969946	0	0	5586145648312610	8796561813338130	NFATC2
Positive Regulation Of DNA-templated Transcription (GO:0045893)	1/1243	0.22638456031303517	0.2515384003478169	0	0	5033279656468060	7477038257030850	NFATC2
Regulation Of DNA-templated Transcription (GO:0006355)	1922-01-01	0.33247428405156704	0.3479944759259223	0	0	3136387298282140	3453766995070240	NFATC2
Regulation Of Transcription By RNA Polymerase II (GO:0006357)	2028-01-01	0.3479944759259223	0.3479944759259223	0	0	2.95494e+16	3119143806464210	NFATC2

## Sheet: Human_DOWNREGULATED
KEGG 2021 results for upregulated genes in only human cell lines (U87, GM2, GM3)
Term	Overlap	P-value	Adjusted P-value	Old P-value	Old Adjusted P-value	Odds Ratio	Combined Score	Genes
Calcium signaling pathway	2/240	0.011866312431347325	0.15785040285151886	0	0	1.38291e+16	6.13191e+16	EDNRA;HGF
MAPK signaling pathway	2/294	0.01744106825412216	0.15785040285151886	0	0	1.12409e+16	4.55135e+16	HGF;RPS6KA2
Malaria	18264	0.034447714169871156	0.15785040285151886	0	0	3.12983e+16	1054223689491120	HGF
Long-term potentiation	24473	0.04590668109129191	0.15785040285151886	0	0	2.32168e+16	7153426658516940	RPS6KA2
Renal cell carcinoma	25204	0.04724646104265027	0.15785040285151886	0	0	2.25317e+16	6877517598546070	HGF
Renin secretion	25204	0.04724646104265027	0.15785040285151886	0	0	2.25317e+16	6877517598546070	EDNRA
Melanoma	26299	0.04925285580043781	0.15785040285151886	0	0	2157638136511370	649619085278147	HGF
Non-small cell lung cancer	26299	0.04925285580043781	0.15785040285151886	0	0	2157638136511370	649619085278147	HGF
Pathways in cancer	2/531	0.051855457297738675	0.15785040285151886	0	0	6130119722747320	1.81408e+16	EDNRA;HGF
Leishmaniasis	28126	0.05258813073915288	0.15785040285151886	0	0	2015182186234810	5935245231348690	MARCKSL1
Complement and coagulation cascades	31048	0.057901980842456284	0.15785040285151886	0	0	1.82253e+16	5192387482596370	THBD
Fc gamma R-mediated phagocytosis	35431	0.06582088646897687	0.15785040285151886	0	0	159375	4336303795043660	MARCKSL1
AGE-RAGE signaling pathway in diabetic complications	1/100	0.0677909321684321	0.15785040285151886	0	0	1.54522e+16	4158695944336830	THBD
Progesterone-mediated oocyte maturation	1/100	0.0677909321684321	0.15785040285151886	0	0	1.54522e+16	4158695944336830	RPS6KA2
Insulin resistance	1/108	0.07302554351035095	0.15785040285151886	0	0	1.42912e+16	3739918712739950	RPS6KA2
Neurotrophin signaling pathway	1/119	0.0801785773482284	0.15785040285151886	0	0	1.29518e+16	3.26838e+16	RPS6KA2
Oocyte meiosis	1/129	0.0866368257895979	0.15785040285151886	0	0	1193389423076920	2.91907e+16	RPS6KA2
Vascular smooth muscle contraction	1/133	0.08920831552654583	0.15785040285151886	0	0	1156993006993000	2.7962e+16	EDNRA
Yersinia infection	1/137	0.09177308130260607	0.15785040285151886	0	0	1122737556561080	2.68159e+16	RPS6KA2
Fluid shear stress and atherosclerosis	1/139	0.09305294778000921	0.15785040285151886	0	0	1.10635e+16	2.62713e+16	THBD
Gastric cancer	1/149	0.09942719702960191	0.15785040285151886	0	0	1031081081081080	2.38007e+16	HGF
mTOR signaling pathway	1/154	0.10259869827474406	0.15785040285151886	0	0	9971342383107080	2.2704e+16	RPS6KA2
cGMP-PKG signaling pathway	1/167	0.11079613089957123	0.15785040285151886	0	0	9184430027803520	2.02063e+16	EDNRA
Hepatocellular carcinoma	1/168	0.11142381377754271	0.15785040285151886	0	0	9128972823583600	2.00327e+16	HGF
Focal adhesion	1/201	0.13190801019021928	0.16994773337319574	0	0	7.61	1541520024287620	HGF
Proteoglycans in cancer	1/205	0.13436092282677173	0.16994773337319574	0	0	7459276018099540	1.49725e+16	HGF
Rap1 signaling pathway	1/210	0.13741801309765478	0.16994773337319574	0	0	7278984173721010	1.44468e+16	HGF
cAMP signaling pathway	1/216	0.14107328747822784	0.16994773337319574	0	0	7073703041144900	1.38537e+16	EDNRA
Thermogenesis	1/232	0.15075048884589604	0.16994773337319574	0	0	6578421578421570	1244722356252840	RPS6KA2
Ras signaling pathway	1/232	0.15075048884589604	0.16994773337319574	0	0	6578421578421570	1244722356252840	HGF
Chemical carcinogenesis	1/239	0.15495234513438436	0.16994773337319574	0	0	638267614738203	1.19014e+16	RPS6KA2
MicroRNAs in cancer	1/310	0.196493881366796	0.20877474895222073	0	0	4898431665421950	797035565776603	SOX4
Neuroactive ligand-receptor interaction	1/341	0.21403007797562662	0.22051583791428198	0	0	4444796380090490	6852270213391870	EDNRA
PI3K-Akt signaling pathway	1/354	0.22127764963540655	0.22127764963540655	0	0	4278274133798210	6453079312472530	HGF
Biological Process 'results for upregulated genes in only human cell lines (U87, GM2, GM3)
Term	Overlap	P-value	Adjusted P-value	Old P-value	Old Adjusted P-value	Odds Ratio	Combined Score	Genes
Nervous System Development (GO:0007399)	4/433	1.82556e+12	0.04135060563855107	0	0	1.8235e+16	1.56975e+16	MARCKSL1;MDK;LSAMP;SOX4
Positive Regulation Of T Cell Differentiation (GO:0045582)	1964-02-01	8.94836e+09	0.04135060563855107	0	0	5355913978494620	3759246211284480	MDK;SOX4
Positive Regulation Of Cell Differentiation (GO:0045597)	3/283	9.08959e+11	0.04135060563855107	0	0	1.91942e+16	1.34421e+16	MDK;HGF;SOX4
T Cell Activation (GO:0042110)	2/111	0.002659398546636821	0.04135060563855107	0	0	3039296636085620	1.8022e+16	MDK;SOX4
Positive Regulation Of Macromolecule Biosynthetic Process (GO:0010557)	2/122	0.003201140836153903	0.04135060563855107	0	0	2.75917e+16	1.58493e+16	HGF;SOX4
Regulation Of Hepatocyte Proliferation (GO:2000345)	2024-05-01	0.0034953988931204698	0.04135060563855107	0	0	3842692307692300	2.17355e+16	MDK
Negative Regulation Of Cardiac Muscle Cell Apoptotic Process (GO:0010667)	2024-05-01	0.0034953988931204698	0.04135060563855107	0	0	3842692307692300	2.17355e+16	MDK
Regulation Of Neutrophil Extravasation (GO:2000389)	2024-05-01	0.0034953988931204698	0.04135060563855107	0	0	3842692307692300	2.17355e+16	MDK
Kidney Morphogenesis (GO:0060993)	2024-05-01	0.0034953988931204698	0.04135060563855107	0	0	3842692307692300	2.17355e+16	SOX4
Leukocyte Chemotaxis Involved In Inflammatory Response (GO:0002232)	2024-05-01	0.0034953988931204698	0.04135060563855107	0	0	3842692307692300	2.17355e+16	MDK
Lymphoid Progenitor Cell Differentiation (GO:0002320)	2024-06-01	0.004193119798694676	0.04135060563855107	0	0	307.4	1.6828e+16	SOX4
Cellular Response To Hepatocyte Growth Factor Stimulus (GO:0035729)	2024-06-01	0.004193119798694676	0.04135060563855107	0	0	307.4	1.6828e+16	HGF
Vascular Associated Smooth Muscle Contraction (GO:0014829)	2024-06-01	0.004193119798694676	0.04135060563855107	0	0	307.4	1.6828e+16	EDNRA
Hepatocyte Growth Factor Receptor Signaling Pathway (GO:0048012)	2024-06-01	0.004193119798694676	0.04135060563855107	0	0	307.4	1.6828e+16	HGF
Response To Hepatocyte Growth Factor (GO:0035728)	2024-06-01	0.004193119798694676	0.04135060563855107	0	0	307.4	1.6828e+16	HGF
Noradrenergic Neuron Differentiation (GO:0003357)	2024-06-01	0.004193119798694676	0.04135060563855107	0	0	307.4	1.6828e+16	SOX4
Negative Regulation Of Inflammatory Response To Wounding (GO:0106015)	2024-07-01	0.004890387533564395	0.04135060563855107	0	0	2.56154e+16	1.36286e+16	MDK
Mitral Valve Development (GO:0003174)	2024-07-01	0.004890387533564395	0.04135060563855107	0	0	2.56154e+16	1.36286e+16	SOX4
Positive Regulation Of Oligodendrocyte Differentiation (GO:0048714)	2024-07-01	0.004890387533564395	0.04135060563855107	0	0	2.56154e+16	1.36286e+16	MDK
Response To Auditory Stimulus (GO:0010996)	2024-07-01	0.004890387533564395	0.04135060563855107	0	0	2.56154e+16	1.36286e+16	MDK
Negative Regulation Of Striated Muscle Cell Apoptotic Process (GO:0010664)	2024-07-01	0.004890387533564395	0.04135060563855107	0	0	2.56154e+16	1.36286e+16	MDK
Neuroepithelial Cell Differentiation (GO:0060563)	2024-07-01	0.004890387533564395	0.04135060563855107	0	0	2.56154e+16	1.36286e+16	SOX4
Positive Regulation Of Response To External Stimulus (GO:0032103)	2/155	0.005108447356425988	0.04135060563855107	0	0	2.16046e+16	1.14004e+16	THBD;MDK
Negative Regulation Of Cellular Process (GO:0048523)	3/537	0.005617828153427652	0.04135060563855107	0	0	9934627170582220	5147935180304040	MDK;RPS6KA2;SOX4
Mitral Valve Morphogenesis (GO:0003183)	2024-09-01	0.006283564258093123	0.04135060563855107	0	0	1.92096e+16	9738925197668600	SOX4
Regulation Of Inflammatory Response To Wounding (GO:0106014)	2024-09-01	0.006283564258093123	0.04135060563855107	0	0	1.92096e+16	9738925197668600	MDK
Vasoconstriction (GO:0042310)	2024-09-01	0.006283564258093123	0.04135060563855107	0	0	1.92096e+16	9738925197668600	EDNRA
Adrenal Gland Development (GO:0030325)	2024-09-01	0.006283564258093123	0.04135060563855107	0	0	1.92096e+16	9738925197668600	MDK
Positive Regulation Of Cellular Biosynthetic Process (GO:0031328)	2/174	0.006393487528091005	0.04135060563855107	0	0	1.91996e+16	9700556898050220	HGF;SOX4
Negative Regulation Of Hemostasis (GO:1900047)	2024-10-01	0.006979473680213335	0.04135060563855107	0	0	1.70744e+16	8477046615380150	THBD
Negative Regulation Of Hydrogen Peroxide-Induced Cell Death (GO:1903206)	2024-10-01	0.006979473680213335	0.04135060563855107	0	0	1.70744e+16	8477046615380150	HGF
Columnar/Cuboidal Epithelial Cell Differentiation (GO:0002065)	2024-10-01	0.006979473680213335	0.04135060563855107	0	0	1.70744e+16	8477046615380150	SOX4
Atrial Septum Morphogenesis (GO:0060413)	2024-10-01	0.006979473680213335	0.04135060563855107	0	0	1.70744e+16	8477046615380150	SOX4
Regulation Of Cardiac Muscle Cell Apoptotic Process (GO:0010665)	2024-10-01	0.006979473680213335	0.04135060563855107	0	0	1.70744e+16	8477046615380150	MDK
Negative Regulation Of Fibrinolysis (GO:0051918)	2024-11-01	0.007674930787541144	0.04135060563855107	0	0	1.53662e+16	7483003458854360	THBD
Positive Regulation Of Keratinocyte Proliferation (GO:0010838)	2024-11-01	0.007674930787541144	0.04135060563855107	0	0	1.53662e+16	7483003458854360	MDK
Regulation Of Epithelial Cell Apoptotic Process (GO:1904035)	2024-11-01	0.007674930787541144	0.04135060563855107	0	0	1.53662e+16	7483003458854360	MDK
Regulation Of Leukocyte Cell-Cell Adhesion (GO:1903037)	2024-11-01	0.007674930787541144	0.04135060563855107	0	0	1.53662e+16	7483003458854360	MDK
Positive Regulation Of Protein Maturation (GO:1903319)	2024-11-01	0.007674930787541144	0.04135060563855107	0	0	1.53662e+16	7483003458854360	SOX4
Spinal Cord Development (GO:0021510)	2024-12-01	0.008369935820942226	0.04135060563855107	0	0	1396853146853140	6681300945358270	SOX4
Cardiac Right Ventricle Morphogenesis (GO:0003215)	2024-12-01	0.008369935820942226	0.04135060563855107	0	0	1396853146853140	6681300945358270	SOX4
Positive Regulation Of Neuron Migration (GO:2001224)	2024-12-01	0.008369935820942226	0.04135060563855107	0	0	1396853146853140	6681300945358270	MDK
Regulation Of Leukocyte Adhesion To Vascular Endothelial Cell (GO:1904994)	2024-12-01	0.008369935820942226	0.04135060563855107	0	0	1396853146853140	6681300945358270	MDK
Positive Regulation Of Cellular Extravasation (GO:0002693)	2024-12-01	0.008369935820942226	0.04135060563855107	0	0	1396853146853140	6681300945358270	MDK
Positive Regulation Of Vascular Endothelial Cell Proliferation (GO:1905564)	2024-12-01	0.008369935820942226	0.04135060563855107	0	0	1396853146853140	6681300945358270	MDK
Negative Regulation Of Coagulation (GO:0050819)	2024-12-01	0.008369935820942226	0.04135060563855107	0	0	1396853146853140	6681300945358270	THBD
Regulation Of Canonical Wnt Signaling Pathway (GO:0060828)	2/207	0.008938420988665076	0.04135060563855107	0	0	1608211382113820	758657046957758	MDK;SOX4
Positive Regulation Of Macrophage Chemotaxis (GO:0010759)	2013-01-01	0.009064489027893918	0.04135060563855107	0	0	1.28038e+16	6022149225510480	MDK
Negative Regulation Of Myoblast Differentiation (GO:0045662)	2013-01-01	0.009064489027893918	0.04135060563855107	0	0	1.28038e+16	6022149225510480	SOX4
Negative Regulation Of T Cell Differentiation (GO:0045581)	2013-01-01	0.009064489027893918	0.04135060563855107	0	0	1.28038e+16	6022149225510480	MDK
Negative Regulation Of Cell Activation (GO:0050866)	2013-01-01	0.009064489027893918	0.04135060563855107	0	0	1.28038e+16	6022149225510480	THBD
Protein Activation Cascade (GO:0072376)	2014-01-01	0.009758590659951067	0.04135060563855107	0	0	1.18183e+16	5471428779573200	THBD
Regulation Of Bone Remodeling (GO:0046850)	2014-01-01	0.009758590659951067	0.04135060563855107	0	0	1.18183e+16	5471428779573200	MDK
Blood Coagulation, Fibrin Clot Formation (GO:0072378)	2014-01-01	0.009758590659951067	0.04135060563855107	0	0	1.18183e+16	5471428779573200	THBD
Smooth Muscle Contraction (GO:0006939)	2014-01-01	0.009758590659951067	0.04135060563855107	0	0	1.18183e+16	5471428779573200	EDNRA
Positive Regulation Of Cell Motility (GO:2000147)	2/221	0.010134740685143735	0.04135060563855107	0	0	1504337899543370	6907597834982190	MDK;HGF
Oogenesis (GO:0048477)	2015-01-01	0.0104522409709381	0.04135060563855107	0	0	1.09736e+16	5005003914455870	MDK
Sympathetic Nervous System Development (GO:0048485)	2015-01-01	0.0104522409709381	0.04135060563855107	0	0	1.09736e+16	5005003914455870	SOX4
Negative Regulation Of Platelet Activation (GO:0010544)	2015-01-01	0.0104522409709381	0.04135060563855107	0	0	1.09736e+16	5005003914455870	THBD
Positive Regulation Of Protein Modification Process (GO:0031401)	2/225	0.01048902923460048	0.04135060563855107	0	0	1.47706e+16	6731569374910840	HGF;PELI2
Positive Regulation Of Phosphorylation (GO:0042327)	2/231	0.011030755508728517	0.04135060563855107	0	0	1.43792e+16	6480796326983380	HGF;PELI2
Protein Kinase A Signaling (GO:0010737)	2016-01-01	0.011145440218903038	0.04135060563855107	0	0	1.02415e+16	4.60534e+16	EDNRA
Regulation Of Fibrinolysis (GO:0051917)	2016-01-01	0.011145440218903038	0.04135060563855107	0	0	1.02415e+16	4.60534e+16	THBD
Negative Regulation Of Release Of Cytochrome C From Mitochondria (GO:0090201)	2016-01-01	0.011145440218903038	0.04135060563855107	0	0	1.02415e+16	4.60534e+16	HGF
Positive Regulation Of Smooth Muscle Cell Migration (GO:0014911)	2016-01-01	0.011145440218903038	0.04135060563855107	0	0	1.02415e+16	4.60534e+16	MDK
Autonomic Nervous System Development (GO:0048483)	2016-01-01	0.011145440218903038	0.04135060563855107	0	0	1.02415e+16	4.60534e+16	SOX4
Positive Regulation Of Glial Cell Differentiation (GO:0045687)	2017-01-01	0.01183818865932929	0.04135060563855107	0	0	9600961538461530	4.25939e+16	MDK
Positive Regulation Of Leukocyte Adhesion To Vascular Endothelial Cell (GO:1904996)	2017-01-01	0.01183818865932929	0.04135060563855107	0	0	9600961538461530	4.25939e+16	MDK
Mesenchyme Development (GO:0060485)	2017-01-01	0.01183818865932929	0.04135060563855107	0	0	9600961538461530	4.25939e+16	SOX4
Positive Regulation Of Peptidyl-Lysine Acetylation (GO:2000758)	2017-01-01	0.01183818865932929	0.04135060563855107	0	0	9600961538461530	4.25939e+16	SOX4
Regulation Of Leukocyte Chemotaxis (GO:0002688)	2017-01-01	0.01183818865932929	0.04135060563855107	0	0	9600961538461530	4.25939e+16	MDK
Positive Regulation Of Cartilage Development (GO:0061036)	2017-01-01	0.01183818865932929	0.04135060563855107	0	0	9600961538461530	4.25939e+16	MDK
Regulation Of Cartilage Development (GO:0061035)	2017-01-01	0.01183818865932929	0.04135060563855107	0	0	9600961538461530	4.25939e+16	MDK
Regulation Of Apoptotic Process (GO:0042981)	3/705	0.011870898068377633	0.04135060563855107	0	0	7491841491841490	3321631851370950	HGF;RPS6KA2;SOX4
Positive Regulation Of Programmed Cell Death (GO:0043068)	2/245	0.012342315130509358	0.04135060563855107	0	0	1.35412e+16	5950959523755880	RPS6KA2;SOX4
Positive Regulation Of Macrophage Migration (GO:1905523)	2018-01-01	0.01253048655713669	0.04135060563855107	0	0	9035746606334840	3957287161899810	MDK
Positive Regulation Of Neutrophil Chemotaxis (GO:0090023)	2018-01-01	0.01253048655713669	0.04135060563855107	0	0	9035746606334840	3957287161899810	MDK
Regulation Of Vascular Endothelial Cell Proliferation (GO:1905562)	2018-01-01	0.01253048655713669	0.04135060563855107	0	0	9035746606334840	3957287161899810	MDK
Positive Regulation Of Cation Transmembrane Transport (GO:1904064)	2018-01-01	0.01253048655713669	0.04135060563855107	0	0	9035746606334840	3957287161899810	EDNRA
Regulation Of Oligodendrocyte Differentiation (GO:0048713)	2018-01-01	0.01253048655713669	0.04135060563855107	0	0	9035746606334840	3957287161899810	MDK
Regulation Of Tissue Remodeling (GO:0034103)	2019-01-01	0.013222334171232074	0.042056580978376716	0	0	8533333333333330	3.69139e+16	MDK
Regulation Of Granulocyte Chemotaxis (GO:0071622)	2019-01-01	0.013222334171232074	0.042056580978376716	0	0	8533333333333330	3.69139e+16	MDK
Atrioventricular Valve Morphogenesis (GO:0003181)	2019-01-01	0.013222334171232074	0.042056580978376716	0	0	8533333333333330	3.69139e+16	SOX4
Activation Of Adenylate Cyclase Activity (GO:0007190)	2020-01-01	0.013913731760820029	0.04306224426211996	0	0	8083805668016190	3.45573e+16	EDNRA
Regulation Of Macrophage Chemotaxis (GO:0010758)	2020-01-01	0.013913731760820029	0.04306224426211996	0	0	8083805668016190	3.45573e+16	MDK
Regulation Of Protein Phosphorylation (GO:0001932)	2/265	0.014329383011465205	0.04306224426211996	0	0	1249873257287700	530626578826949	HGF;PELI2
Positive Regulation Of Granulocyte Chemotaxis (GO:0071624)	2021-01-01	0.014604679593987663	0.04306224426211996	0	0	7679230769230760	3245560291468290	MDK
Positive Regulation Of Blood Coagulation (GO:0030194)	2021-01-01	0.014604679593987663	0.04306224426211996	0	0	7679230769230760	3245560291468290	THBD
Positive Regulation Of Apoptotic Process (GO:0043065)	2/270	0.014846638603882524	0.04306224426211996	0	0	1.22624e+16	5162463995862320	RPS6KA2;SOX4
Positive Regulation Of Cell Migration (GO:0030335)	2/272	0.01505580797410367	0.04306224426211996	0	0	1.21704e+16	5106677002144210	MDK;HGF
Regulation Of Regulatory T Cell Differentiation (GO:0045589)	2022-01-01	0.01529517792933681	0.04306224426211996	0	0	7313186813186810	3057071272789260	MDK
Regulation Of Mononuclear Cell Migration (GO:0071675)	2022-01-01	0.01529517792933681	0.04306224426211996	0	0	7313186813186810	3057071272789260	MDK
Regulation Of Neural Precursor Cell Proliferation (GO:2000177)	2022-01-01	0.01529517792933681	0.04306224426211996	0	0	7313186813186810	3057071272789260	MDK
Glial Cell Development (GO:0021782)	2023-01-01	0.015985227036696047	0.04306224426211996	0	0	698041958041958	2887164567086740	MDK
Positive Regulation Of Morphogenesis Of An Epithelium (GO:1905332)	2023-01-01	0.015985227036696047	0.04306224426211996	0	0	698041958041958	2887164567086740	MDK
Positive Regulation Of Neutrophil Migration (GO:1902624)	2023-01-01	0.015985227036696047	0.04306224426211996	0	0	698041958041958	2887164567086740	MDK
Endocrine System Development (GO:0035270)	2023-01-01	0.015985227036696047	0.04306224426211996	0	0	698041958041958	2887164567086740	MDK
Lymphocyte Activation Involved In Immune Response (GO:0002285)	2023-01-01	0.015985227036696047	0.04306224426211996	0	0	698041958041958	2887164567086740	MDK
Central Nervous System Development (GO:0007417)	2/283	0.016229210266549207	0.04324613541945794	0	0	1.16874e+16	4816321061430230	MARCKSL1;SOX4
Negative Regulation Of Ossification (GO:0030279)	2024-01-01	0.016674827177981324	0.04324613541945794	0	0	6676588628762540	2.7333e+16	MDK
Regulation Of Chondrocyte Differentiation (GO:0032330)	2025-01-01	0.017363978615388416	0.04324613541945794	0	0	6398076923076920	2593369252570100	MDK
Cellular Response To Hexose Stimulus (GO:0071331)	2025-01-01	0.017363978615388416	0.04324613541945794	0	0	6398076923076920	2593369252570100	SOX4
Regulation Of Keratinocyte Proliferation (GO:0010837)	2025-01-01	0.017363978615388416	0.04324613541945794	0	0	6398076923076920	2593369252570100	MDK
Negative Regulation Of Response To Wounding (GO:1903035)	2025-01-01	0.017363978615388416	0.04324613541945794	0	0	6398076923076920	2593369252570100	MDK
Regulation Of Actin Cytoskeleton Reorganization (GO:2000249)	2025-01-01	0.017363978615388416	0.04324613541945794	0	0	6398076923076920	2593369252570100	MDK
Regulation Of Neutrophil Chemotaxis (GO:0090022)	2025-01-01	0.017363978615388416	0.04324613541945794	0	0	6398076923076920	2593369252570100	MDK
Positive Regulation Of Adenylate Cyclase Activity (GO:0045762)	2026-01-01	0.01805268161758667	0.044541195766755894	0	0	6.14185e+16	246562020931719	EDNRA
T Cell Activation Involved In Immune Response (GO:0002286)	2027-01-01	0.018740936449241897	0.04457303804144019	0	0	5.90533e+16	2348574522333820	MDK
Ventricular Septum Morphogenesis (GO:0060412)	2027-01-01	0.018740936449241897	0.04457303804144019	0	0	5.90533e+16	2348574522333820	SOX4
Activation Of Phospholipase C Activity (GO:0007202)	2027-01-01	0.018740936449241897	0.04457303804144019	0	0	5.90533e+16	2348574522333820	EDNRA
Positive Regulation Of Response To Wounding (GO:1903036)	2027-01-01	0.018740936449241897	0.04457303804144019	0	0	5.90533e+16	2348574522333820	MDK
Regulation Of DNA Damage Response, Signal Transduction By P53 Class Mediator (GO:0043516)	2028-01-01	0.01942874337764288	0.0449928794008572	0	0	5.68632e+16	2.24098e+16	SOX4
Negative Regulation Of Wound Healing (GO:0061045)	2028-01-01	0.01942874337764288	0.0449928794008572	0	0	5.68632e+16	2.24098e+16	THBD
Regulation Of Platelet Activation (GO:0010543)	2028-01-01	0.01942874337764288	0.0449928794008572	0	0	5.68632e+16	2.24098e+16	THBD
Positive Regulation Of Neural Precursor Cell Proliferation (GO:2000179)	2029-01-01	0.02011610266484507	0.04539018037195811	0	0	5482967032967030	2.14178e+16	MDK
Regulation Of Blood Coagulation (GO:0030193)	2029-01-01	0.02011610266484507	0.04539018037195811	0	0	5482967032967030	2.14178e+16	THBD
Regulation Of Neuron Migration (GO:2001222)	2029-01-01	0.02011610266484507	0.04539018037195811	0	0	5482967032967030	2.14178e+16	MDK
Negative Regulation Of Blood Coagulation (GO:0030195)	1930-01-01	0.02080301457834001	0.046542337700692896	0	0	5293633952254640	2.05004e+16	THBD
Positive Regulation Of Leukocyte Migration (GO:0002687)	1931-01-01	0.02148947938555657	0.04767191182623162	0	0	5116923076923070	1964996601316080	MDK
Proteolysis (GO:0006508)	2/330	0.021669050830105282	0.04767191182623162	0	0	9988821138211380	382758667068684	THBD;HGF
Female Gamete Generation (GO:0007292)	1932-01-01	0.022175497351954617	0.04838290331335553	0	0	4.95161e+16	1.88595e+16	MDK
Positive Regulation Of Interleukin-12 Production (GO:0032735)	1933-01-01	0.022861068741375043	0.049067659737585465	0	0	4796634615384610	1.81232e+16	MDK
Positive Regulation Of Ion Transmembrane Transporter Activity (GO:0032414)	1933-01-01	0.022861068741375043	0.049067659737585465	0	0	4796634615384610	1.81232e+16	EDNRA
Cellular Response To Glucose Stimulus (GO:0071333)	1934-01-01	0.023546193825120534	0.04972956135865457	0	0	4651048951048950	1.74358e+16	SOX4
Regulation Of DNA Biosynthetic Process (GO:2000278)	1934-01-01	0.023546193825120534	0.04972956135865457	0	0	4651048951048950	1.74358e+16	HGF
Positive Regulation Of Substrate Adhesion-Dependent Cell Spreading (GO:1900026)	1935-01-01	0.02423087286505986	0.05076944790774447	0	0	4514027149321260	1.67928e+16	MDK
Positive Regulation Of Phospholipase C Activity (GO:0010863)	1936-01-01	0.024915106126970902	0.051387406386877485	0	0	4.38484e+16	1619004351330390	EDNRA
Blood Vessel Diameter Maintenance (GO:0097746)	1936-01-01	0.024915106126970902	0.051387406386877485	0	0	4.38484e+16	1619004351330390	EDNRA
Ventricular Septum Development (GO:0003281)	1937-01-01	0.025598893875467085	0.05198544602402546	0	0	4262820512820510	1562411590204540	SOX4
Regulation Of Ossification (GO:0030278)	1937-01-01	0.025598893875467085	0.05198544602402546	0	0	4262820512820510	1562411590204540	MDK
Negative Regulation Of Epithelial Cell Apoptotic Process (GO:1904036)	1938-01-01	0.026282236384327425	0.052169251168890526	0	0	4.1474e+16	1.50918e+16	MDK
Positive Regulation Of Myoblast Differentiation (GO:0045663)	1938-01-01	0.026282236384327425	0.052169251168890526	0	0	4.1474e+16	1.50918e+16	SOX4
Positive Regulation Of Cation Channel Activity (GO:2001259)	1938-01-01	0.026282236384327425	0.052169251168890526	0	0	4.1474e+16	1.50918e+16	EDNRA
Positive Regulation Of Lymphocyte Differentiation (GO:0045621)	1939-01-01	0.026965133912219295	0.052731817428339954	0	0	4038056680161940	1.45903e+16	MDK
Negative Regulation Of Mitochondrion Organization (GO:0010823)	1939-01-01	0.026965133912219295	0.052731817428339954	0	0	4038056680161940	1.45903e+16	HGF
Positive Regulation Of Insulin Secretion (GO:0032024)	1940-01-01	0.027647586728505463	0.05350776632849469	0	0	3934319526627210	1.41172e+16	SOX4
Positive Regulation Of Protein Phosphorylation (GO:0001934)	2/377	0.027767287829559742	0.05350776632849469	0	0	8716	3.12372e+16	HGF;PELI2
Negative Regulation Of Cell Population Proliferation (GO:0008285)	2/379	0.028040750639930685	0.053643175137258706	0	0	8668877099911580	3.09834e+16	RPS6KA2;SOX4
Regulation Of Release Of Cytochrome C From Mitochondria (GO:0090199)	1941-01-01	0.02832959509733448	0.053805849681268364	0	0	3835769230769230	1.36701e+16	HGF
Cardiac Ventricle Morphogenesis (GO:0003208)	1942-01-01	0.02901115928584133	0.054706757510443654	0	0	374202626641651	1324705258751640	SOX4
Intracellular Glucose Homeostasis (GO:0001678)	1943-01-01	0.029692279563515972	0.055594055352966076	0	0	3.65275e+16	1.28462e+16	SOX4
Positive Regulation Of Leukocyte Cell-Cell Adhesion (GO:1903039)	1944-01-01	0.030372956185516903	0.05568375300678099	0	0	3567620751341680	1.2466e+16	MDK
Positive Regulation Of Osteoblast Differentiation (GO:0045669)	1944-01-01	0.030372956185516903	0.05568375300678099	0	0	3567620751341680	1.2466e+16	HGF
Positive Regulation Of Chemotaxis (GO:0050921)	1944-01-01	0.030372956185516903	0.05568375300678099	0	0	3567620751341680	1.2466e+16	MDK
Zymogen Activation (GO:0031638)	1945-01-01	0.03105318942430504	0.05592715215609854	0	0	3486363636363630	1.21048e+16	THBD
T Cell Differentiation (GO:0030217)	1946-01-01	0.03173297954882987	0.05592715215609854	0	0	3408717948717940	1.17614e+16	SOX4
Positive Regulation Of Peptide Hormone Secretion (GO:0090277)	1946-01-01	0.03173297954882987	0.05592715215609854	0	0	3408717948717940	1.17614e+16	SOX4
Response To Glucose (GO:0009749)	1946-01-01	0.03173297954882987	0.05592715215609854	0	0	3408717948717940	1.17614e+16	SOX4
Positive Regulation Of Cell-Cell Adhesion (GO:0022409)	1946-01-01	0.03173297954882987	0.05592715215609854	0	0	3408717948717940	1.17614e+16	MDK
Epithelial To Mesenchymal Transition (GO:0001837)	1947-01-01	0.03241232681773892	0.05592715215609854	0	0	3334448160535110	1.14345e+16	HGF
Regulation Of Signal Transduction By P53 Class Mediator (GO:1901796)	1947-01-01	0.03241232681773892	0.05592715215609854	0	0	3334448160535110	1.14345e+16	SOX4
Regulation Of T Cell Differentiation (GO:0045580)	1947-01-01	0.03241232681773892	0.05592715215609854	0	0	3334448160535110	1.14345e+16	MDK
Positive Regulation Of Epithelial To Mesenchymal Transition (GO:0010718)	1947-01-01	0.03241232681773892	0.05592715215609854	0	0	3334448160535110	1.14345e+16	MDK
Negative Regulation Of Cysteine-Type Endopeptidase Activity Involved In Apoptotic Process (GO:0043154)	1949-01-01	0.03376969386509401	0.05789090376873258	0	0	3.19519e+16	1.08259e+16	HGF
Cell Chemotaxis (GO:0060326)	1950-01-01	0.034447714169871156	0.05829613167208965	0	0	3.12983e+16	1054223689491120	HGF
Regulation Of Interleukin-12 Production (GO:0032655)	1950-01-01	0.034447714169871156	0.05829613167208965	0	0	3.12983e+16	1054223689491120	MDK
Regulation Of Substrate Adhesion-Dependent Cell Spreading (GO:1900024)	1951-01-01	0.035125292681812	0.05906418642037177	0	0	3067076923076920	1.02711e+16	MDK
Regulation Of Cell Migration (GO:0030334)	2/434	0.03598616707972495	0.05944860819633635	0	0	7543981481481480	2508087670823700	MDK;HGF
Carboxylic Acid Transport (GO:0046942)	1953-01-01	0.036479125395076716	0.05944860819633635	0	0	2.94882e+16	9763576151436200	SLC16A4
Negative Regulation Of Cysteine-Type Endopeptidase Activity (GO:2000117)	1953-01-01	0.036479125395076716	0.05944860819633635	0	0	2.94882e+16	9763576151436200	HGF
Positive Regulation Of Leukocyte Chemotaxis (GO:0002690)	1954-01-01	0.03715538012271022	0.05944860819633635	0	0	2893033381712620	9525736807729450	MDK
Mesenchymal Cell Differentiation (GO:0048762)	1954-01-01	0.03715538012271022	0.05944860819633635	0	0	2893033381712620	9525736807729450	HGF
Negative Regulation Of Protein Modification By Small Protein Conjugation Or Removal (GO:1903321)	1954-01-01	0.03715538012271022	0.05944860819633635	0	0	2893033381712620	9525736807729450	SOX4
Negative Regulation Of Protein Ubiquitination (GO:0031397)	1954-01-01	0.03715538012271022	0.05944860819633635	0	0	2893033381712620	9525736807729450	SOX4
Regulation Of Myoblast Differentiation (GO:0045661)	1954-01-01	0.03715538012271022	0.05944860819633635	0	0	2893033381712620	9525736807729450	SOX4
Regulation Of Cation Channel Activity (GO:2001257)	1956-01-01	0.03850656764938555	0.0612393605990228	0	0	2.78755e+16	9078853336057620	EDNRA
Negative Regulation Of Autophagy (GO:0010507)	1961-01-01	0.04187683751130603	0.06620050959871134	0	0	2.55462e+16	8105851861588670	HGF
Negative Regulation Of Apoptotic Process (GO:0043066)	2/482	0.04355778968129018	0.06829872480341698	0	0	6772916666666660	2.12241e+16	MDK;HGF
Positive Regulation Of Cell Population Proliferation (GO:0008284)	2/483	0.043721532165823744	0.06829872480341698	0	0	6758489258489250	2.11535e+16	MDK;SOX4
Positive Regulation Of DNA Biosynthetic Process (GO:2000573)	1965-01-01	0.04456515191829398	0.06920705944958595	0	0	2394471153846150	744872822237409	HGF
Negative Regulation Of Cellular Catabolic Process (GO:0031330)	1967-01-01	0.04590668109129191	0.07087347256199453	0	0	2.32168e+16	7153426658516940	HGF
Positive Regulation Of Phosphatidylinositol 3-Kinase Signaling (GO:0014068)	1969-01-01	0.04724646104265027	0.07251782392592833	0	0	2.25317e+16	6877517598546070	HGF
Positive Regulation Of Cell-Substrate Adhesion (GO:0010811)	1971-01-01	0.04858449389017961	0.07371440452303113	0	0	2.18857e+16	6619226727807710	MDK
Kidney Development (GO:0001822)	1971-01-01	0.04858449389017961	0.07371440452303113	0	0	2.18857e+16	6619226727807710	SOX4
Negative Regulation Of Cell Adhesion (GO:0007162)	1972-01-01	0.04925285580043781	0.07430145103608905	0	0	2157638136511370	649619085278147	MDK
Monocarboxylic Acid Transport (GO:0015718)	1973-01-01	0.04992078172269975	0.07488117258404962	0	0	2.12756e+16	6376985958511890	SLC16A4
Gland Development (GO:0048732)	1974-01-01	0.05058827191294091	0.07493760618872058	0	0	2098314014752370	626144353100612	MDK
Negative Regulation Of Neuron Apoptotic Process (GO:0043524)	1974-01-01	0.05058827191294091	0.07493760618872058	0	0	2098314014752370	626144353100612	MDK
Positive Regulation Of Intracellular Signal Transduction (GO:1902533)	2/525	0.05080996783250373	0.07493760618872058	0	0	6202358189929890	1.84809e+16	HGF;PELI2
Positive Regulation Of Protein Secretion (GO:0050714)	1976-01-01	0.05192194616352185	0.07615218770649872	0	0	2042153846153840	6040719102216570	SOX4
Positive Regulation Of Endothelial Cell Proliferation (GO:0001938)	1977-01-01	0.05258813073915288	0.07670312991788045	0	0	2015182186234810	5935245231348690	MDK
Negative Regulation Of Apoptotic Signaling Pathway (GO:2001234)	1982-01-01	0.05591253867208649	0.08110390224961996	0	0	1.89031e+16	5451600716299180	HGF
Regulation Of Epithelial To Mesenchymal Transition (GO:0010717)	1983-01-01	0.05657611909016789	0.08130916458727903	0	0	1.86717e+16	5.36282e+16	MDK
Regulation Of Cysteine-Type Endopeptidase Activity Involved In Apoptotic Process (GO:0043281)	1984-01-01	0.057239266387404106	0.08130916458727903	0	0	1844578313253010	5.27644e+16	HGF
Positive Regulation Of Amide Metabolic Process (GO:0034250)	1985-01-01	0.057901980842456284	0.08130916458727903	0	0	1.82253e+16	5192387482596370	SOX4
Positive Regulation Of Canonical Wnt Signaling Pathway (GO:0090263)	1985-01-01	0.057901980842456284	0.08130916458727903	0	0	1.82253e+16	5192387482596370	SOX4
Negative Regulation Of Cell Cycle (GO:0045786)	1985-01-01	0.057901980842456284	0.08130916458727903	0	0	1.82253e+16	5192387482596370	RPS6KA2
Regulation Of Osteoblast Differentiation (GO:0045667)	1985-01-01	0.057901980842456284	0.08130916458727903	0	0	1.82253e+16	5192387482596370	HGF
Exocytosis (GO:0006887)	1986-01-01	0.05856426270354889	0.08180404949067147	0	0	1800995475113120	5110559906499440	SYTL5
Glucose Homeostasis (GO:0042593)	1987-01-01	0.059226112230162595	0.08186227030765929	0	0	1779964221824680	5030877970707920	SOX4
Regulation Of Insulin Secretion (GO:0050796)	1987-01-01	0.059226112230162595	0.08186227030765929	0	0	1779964221824680	5030877970707920	SOX4
Negative Regulation Of Neuron Death (GO:1901215)	1988-01-01	0.05988752968928858	0.08191869346099577	0	0	1.75942e+16	4953262213559410	MDK
Positive Regulation Of Cell Adhesion (GO:0045785)	1988-01-01	0.05988752968928858	0.08191869346099577	0	0	1.75942e+16	4953262213559410	MDK
Regulation Of Peptidyl-Tyrosine Phosphorylation (GO:0050730)	1990-01-01	0.06120906942384395	0.08286766321997335	0	0	1.71971e+16	4803930144720850	HGF
Regulation Of Phosphatidylinositol 3-Kinase Signaling (GO:0014066)	1990-01-01	0.06120906942384395	0.08286766321997335	0	0	1.71971e+16	4803930144720850	HGF
Lymphocyte Differentiation (GO:0030098)	1991-01-01	0.061869192229165065	0.0829109987233481	0	0	1.70051e+16	4732073015810720	SOX4
Regulation Of Actin Cytoskeleton Organization (GO:0032956)	1991-01-01	0.061869192229165065	0.0829109987233481	0	0	1.70051e+16	4732073015810720	MDK
Positive Regulation Of Neuron Projection Development (GO:0010976)	1992-01-01	0.06252888400611405	0.0833718453414854	0	0	1.68174e+16	4.662e+16	MDK
Positive Regulation Of Cellular Process (GO:0048522)	2/594	0.0633012723256294	0.08397756730636262	0	0	5.46002e+16	1.50688e+16	MDK;SOX4
Muscle Contraction (GO:0006936)	1994-01-01	0.0638469754894786	0.08427800764611175	0	0	1645409429280390	4.52696e+16	EDNRA
Calcium Ion Homeostasis (GO:0055074)	1/102	0.06910215203883725	0.09076103551369669	0	0	1.51447e+16	4046922209874870	EDNRA
Positive Regulation Of Inflammatory Response (GO:0050729)	1/104	0.07041165916963193	0.09202315851872689	0	0	1.48491e+16	3.94007e+16	MDK
Regulation Of Neuron Apoptotic Process (GO:0043523)	1/105	0.07106577111244515	0.0924205102151996	0	0	1.47056e+16	3.88839e+16	MDK
Regulation Of Cellular Response To Stress (GO:0080135)	1/107	0.07237271302138136	0.09313402650595483	0	0	1.44267e+16	3788345989762480	SOX4
Positive Regulation Of T Cell Activation (GO:0050870)	1/107	0.07237271302138136	0.09313402650595483	0	0	1.44267e+16	3788345989762480	MDK
Positive Regulation Of DNA Metabolic Process (GO:0051054)	1/108	0.07302554351035095	0.09313402650595483	0	0	1.42912e+16	3739918712739950	HGF
Positive Regulation Of Translation (GO:0045727)	1/108	0.07302554351035095	0.09313402650595483	0	0	1.42912e+16	3739918712739950	SOX4
Positive Regulation Of Wnt Signaling Pathway (GO:0030177)	1/109	0.07367794735955839	0.09351431780251641	0	0	1.41581e+16	3692510869837490	SOX4
Negative Regulation Of Inflammatory Response (GO:0050728)	1/111	0.07498147617408504	0.09426242719027834	0	0	138993006993007	3600633555775060	MDK
Cytoskeleton Organization (GO:0007010)	1/111	0.07498147617408504	0.09426242719027834	0	0	138993006993007	3600633555775060	MDK
Regulation Of Protein Ubiquitination (GO:0031396)	1/113	0.0762833015257954	0.09544450996592412	0	0	1.36497e+16	3.51249e+16	SOX4
Negative Regulation Of Canonical Wnt Signaling Pathway (GO:0090090)	1/114	0.07693357604458174	0.09580407582910179	0	0	1.35283e+16	3.46974e+16	MDK
Protein Processing (GO:0016485)	1/117	0.07888185006491323	0.09776905360158258	0	0	1.31764e+16	3.34655e+16	THBD
Positive Regulation Of Cell Projection Organization (GO:0031346)	1/118	0.07953042574340898	0.09811230091710266	0	0	1.30631e+16	3307078940821260	MDK
Positive Regulation Of Angiogenesis (GO:0045766)	1/119	0.0801785773482284	0.09845183451131302	0	0	1.29518e+16	3.26838e+16	MDK
Positive Regulation Of Epithelial Cell Proliferation (GO:0050679)	1/123	0.0827669482026598	0.10115960335880643	0	0	1.25246e+16	3.12079e+16	MDK
Positive Regulation Of Defense Response (GO:0031349)	1/124	0.08341298327902275	0.10147938979567744	0	0	1.24221e+16	3.0856e+16	MDK
Positive Regulation Of Peptidyl-Tyrosine Phosphorylation (GO:0050731)	1/130	0.08728032948282613	0.10569727974067018	0	0	1.18408e+16	2.88753e+16	HGF
Circulatory System Development (GO:0072359)	1/132	0.0885660740976256	0.10676458247385003	0	0	1.16588e+16	2.82611e+16	SOX4
Intracellular Calcium Ion Homeostasis (GO:0006874)	1/139	0.09305294778000921	0.11166353733601105	0	0	1.10635e+16	2.62713e+16	EDNRA
Negative Regulation Of Wnt Signaling Pathway (GO:0030178)	1/140	0.09369225280452934	0.11192196715111197	0	0	1.09834e+16	2.60058e+16	MDK
Actin Filament Organization (GO:0007015)	1/144	0.0962452906927208	0.11394061319676364	0	0	1.0674e+16	249863315899439	MARCKSL1
Regulation Of Cell Adhesion (GO:0030155)	1/144	0.0962452906927208	0.11394061319676364	0	0	1.0674e+16	249863315899439	MDK
Regulation Of Cell Population Proliferation (GO:0042127)	2/766	0.09837816090097878	0.11594568963329643	0	0	4193280977312390	9723952068241360	RPS6KA2;SOX4
Cellular Response To Growth Factor Stimulus (GO:0071363)	1/155	0.10323175269576497	0.12112525649636423	0	0	9906093906093900	2249454795449220	HGF
Heart Development (GO:0007507)	1/171	0.11330439472463219	0.1323555761385084	0	0	8966515837104070	1952617820756170	SOX4
Neuron Differentiation (GO:0030182)	1/173	0.11455606142954752	0.13322819479031076	0	0	8861359570661890	1.91998e+16	SOX4
Regulation Of Neuron Projection Development (GO:0010975)	1/174	0.11518127935623189	0.13336779714932115	0	0	8809693196976430	1.90399e+16	MDK
Positive Regulation Of I-kappaB kinase/NF-kappaB Signaling (GO:0043123)	1/175	0.11580608732775395	0.13350570766169015	0	0	8758620689655170	1.88822e+16	PELI2
Intracellular Monoatomic Cation Homeostasis (GO:0030003)	1/190	0.12512918060539086	0.14362653773836168	0	0	8057387057387050	1.67465e+16	EDNRA
Regulation Of Cell Differentiation (GO:0045595)	1/193	0.12698281058184513	0.1451232120935373	0	0	7930288461538460	1636576446196820	MDK
Positive Regulation Of Protein Metabolic Process (GO:0051247)	1/196	0.12883279317309204	0.1466028336107599	0	0	7807100591715970	1.59986e+16	SOX4
Anterograde Trans-Synaptic Signaling (GO:0098916)	1/199	0.13067913499845	0.14806562935446696	0	0	7687645687645680	1564443824556020	RPS6KA2
Regulation Of Translation (GO:0006417)	1/202	0.13252184269256365	0.1495118225249436	0	0	7571756601607340	1530257912605050	SOX4
Regulation Of MAPK Cascade (GO:0043408)	1/204	0.13374829876775887	0.1502534079773972	0	0	7496400151572560	1508122493657930	PELI2
Negative Regulation Of Cell Differentiation (GO:0045596)	1/207	0.13558496421681043	0.15167131590355065	0	0	7.38611e+16	1.47586e+16	SOX4
Protein Stabilization (GO:0050821)	1/208	0.13619638203416756	0.1517124255570474	0	0	7350055741360080	1.46535e+16	SOX4
Positive Regulation Of Transcription By RNA Polymerase II (GO:0045944)	2/938	0.13787769510509912	0.1529399643182612	0	0	3392094017094010	6.72106e+16	HGF;SOX4
Protein Polyubiquitination (GO:0000209)	1/226	0.14713346504291233	0.16252399485911656	0	0	6.7559e+16	1.29471e+16	PELI2
Negative Regulation Of Multicellular Organismal Process (GO:0051241)	1/231	0.15014864241304673	0.16511120670141455	0	0	6607357859531770	1.25284e+16	MDK
Regulation Of I-kappaB kinase/NF-kappaB Signaling (GO:0043122)	1/232	0.15075048884589604	0.16511120670141455	0	0	6578421578421570	1244722356252840	PELI2
Positive Regulation Of Developmental Process (GO:0051094)	1/233	0.1513519394762967	0.16511120670141455	0	0	654973474801061	1.23669e+16	MDK
Regulation Of Inflammatory Response (GO:0050727)	1/240	0.15555103196012834	0.16894844992763142	0	0	6355648535564850	118264727158901	MDK
Regulation Of Autophagy (GO:0010506)	1/241	0.15614932493311387	0.16894844992763142	0	0	6328846153846150	1175230351585190	HGF
Chemical Synaptic Transmission (GO:0007268)	1/273	0.17508816038537592	0.18866642588464996	0	0	5575226244343890	9714640267906360	RPS6KA2
Transmembrane Receptor Protein Tyrosine Kinase Signaling Pathway (GO:0007169)	1/284	0.18150669374630773	0.194787671337501	0	0	5355531394400650	9139014808573130	HGF
Regulation Of Cell Cycle (GO:0051726)	1/298	0.18960866915081992	0.20265865852557272	0	0	5099456099456090	8479339736870630	RPS6KA2
Positive Regulation Of MAPK Cascade (GO:0043410)	1/310	0.196493881366796	0.2091709059711054	0	0	4898431665421950	797035565776603	PELI2
Supramolecular Fiber Organization (GO:0097435)	1/316	0.199916080462401	0.2119592178396541	0	0	4.80366e+16	7733213385532660	MARCKSL1
Positive Regulation Of Cytokine Production (GO:0001819)	1/320	0.20219002213302786	0.21351266337247743	0	0	4742464432119600	7581053808807230	MDK
Positive Regulation Of DNA-templated Transcription (GO:0045893)	2/1243	0.21488254135288748	0.22601191600463064	0	0	2.51746e+16	3.87101e+16	HGF;SOX4
Negative Regulation Of Programmed Cell Death (GO:0043069)	1/381	0.2361324409407573	0.2473768428903172	0	0	3968825910931170	5728454254459790	HGF
Positive Regulation Of Multicellular Organismal Process (GO:0051240)	1/387	0.2393975703766961	0.24980616039307418	0	0	3.90594e+16	5.58405e+16	MDK
Vesicle-Mediated Transport (GO:0016192)	1/411	0.25232892491805337	0.2622631345604964	0	0	3.6728e+16	5057519411355580	SYTL5
Organelle Organization (GO:0006996)	1/418	0.25606193459245724	0.26509941463689696	0	0	3609850581073600	4917829154887110	MDK
Protein Ubiquitination (GO:0016567)	1/434	0.2645296344135731	0.27279618548899726	0	0	3473618759992890	4619225155480100	PELI2
Regulation Of Nucleic Acid-Templated Transcription (GO:1903506)	1/452	0.2739487760453591	0.2814104158598241	0	0	3331911990448570	4314206754505800	SOX4
Positive Regulation Of Gene Expression (GO:0010628)	1/480	0.28837837876166705	0.295084852686357	0	0	3132648145174240	3895391098434260	SOX4
Positive Regulation Of Nucleic Acid-Templated Transcription (GO:1903508)	1/557	0.32669842754498446	0.3330053469956598	0	0	2688157166574430	3007289200297890	SOX4
Negative Regulation Of Transcription By RNA Polymerase II (GO:0000122)	1/763	0.4200041001902858	0.42646570173167475	0	0	1940642035130220	1.68349e+16	SOX4
Regulation Of Transcription By RNA Polymerase II (GO:0006357)	2028-02-01	0.42259003963348435	0.42744739641088075	0	0	1.47746e+16	1.27261e+16	HGF;SOX4
Negative Regulation Of DNA-templated Transcription (GO:0045892)	1/1025	0.5213491128188285	0.5253288770388195	0	0	1.42443e+16	0.927781059576935	SOX4
Regulation Of Gene Expression (GO:0010468)	1/1127	0.5561503719308453	0.5582650121283009	0	0	1.28843e+16	0.7559416912117293	SOX4
Regulation Of DNA-templated Transcription (GO:0006355)	1922-01-01	0.7570723663595305	0.7570723663595305	0	0	0.723381251751892	0.20131442268806743	SOX4

## Sheet: U87-GM3-GL261_DOWNREGULATED
KEGG 2021 results for upregulated genes in cell lines which showed decreased proliferation (U87, GM3, GL261)
Term	Overlap	P-value	Adjusted P-value	Old P-value	Old Adjusted P-value	Odds Ratio	Combined Score	Genes
PI3K-Akt signaling pathway	1/354	0.03508738259754816	0.03508738259754816	0	0	5565155807365430	1.86428e+16	MYB
Biological Process 'results for upregulated genes in which showed decreased proliferation (U87, GM3, GL261)
Term	Overlap	P-value	Adjusted P-value	Old P-value	Old Adjusted P-value	Odds Ratio	Combined Score	Genes
T-helper 2 Cell Differentiation (GO:0045064)	45413	4.99936e+11	0.0080945993015461	0	0	4998.5	3799374860736100	MYB
Negative Regulation Of Hematopoietic Progenitor Cell Differentiation (GO:1901533)	45444	5.99909e+10	0.0080945993015461	0	0	3998.6	2966454247254570	MYB
Regulation Of Hematopoietic Progenitor Cell Differentiation (GO:1901532)	42736	0.0016992869527882334	0.0080945993015461	0	0	1248875	7964758454432200	MYB
T-helper Cell Differentiation (GO:0042093)	43101	0.0017992006270532422	0.0080945993015461	0	0	1.17535e+16	7428715784274180	MYB
Response To Organophosphorus (GO:0046683)	43101	0.0017992006270532422	0.0080945993015461	0	0	1.17535e+16	7428715784274180	VGF
Regulation Of Megakaryocyte Differentiation (GO:0045652)	43466	0.001899109329170248	0.0080945993015461	0	0	1110.0	6955671007291950	MYB
Negative Regulation Of Myeloid Cell Differentiation (GO:0045638)	44562	0.0021988055850330917	0.0080945993015461	0	0	9512857142857140	5821717299823690	MYB
Response To Purine-Containing Compound (GO:0014074)	45292	0.00239857819994348	0.0080945993015461	0	0	8684782608695650	5239424378216710	VGF
Myeloid Cell Development (GO:0061515)	46388	0.0026981997671820333	0.0080945993015461	0	0	7681538461538460	4543760955824780	MYB
Response To cAMP (GO:0051591)	13881	0.003796428354800008	0.010164572252157179	0	0	5394864864864860	3.00693e+16	VGF
Positive Regulation Of miRNA Transcription (GO:1902895)	15707	0.0042954236465038344	0.010164572252157179	0	0	4.75143e+16	2589626019082060	MYB
Positive Regulation Of miRNA Metabolic Process (GO:2000630)	17899	0.004894053306594197	0.010164572252157179	0	0	415625	2.21101e+16	MYB
Erythrocyte Differentiation (GO:0030218)	17899	0.004894053306594197	0.010164572252157179	0	0	415625	2.21101e+16	MYB
Myeloid Cell Differentiation (GO:0030099)	20821	0.00569194662927595	0.010604466052075467	0	0	3.56107e+16	1840612048791110	MYB
Regulation Of miRNA Transcription (GO:1902893)	21551	0.005891370028930815	0.010604466052075467	0	0	3437931034482750	1.76513e+16	MYB
Hemopoiesis (GO:0030097)	1/101	0.010074645980027355	0.01700096509129616	0	0	198.98	9148569740686860	MYB
Negative Regulation Of Cell Differentiation (GO:0045596)	1/207	0.020593237748238253	0.03270690701190781	0	0	9607766990291260	3730496582038750	MYB
Regulation Of Nucleic Acid-Templated Transcription (GO:1903506)	1/452	0.04469012554487458	0.06406255081765555	0	0	4334146341463410	1347053856094460	MYB
Negative Regulation Of Nucleic Acid-Templated Transcription (GO:1903507)	1/456	0.04508105427909095	0.06406255081765555	0	0	4295164835164830	1.3312e+16	MYB
Positive Regulation Of Nucleic Acid-Templated Transcription (GO:1903508)	1/557	0.05492549278560937	0.07414941526057266	0	0	3496762589928050	1.01468e+16	MYB
Negative Regulation Of Transcription By RNA Polymerase II (GO:0000122)	1/763	0.07484614397340911	0.0962307565372403	0	0	2.52441e+16	6544078834523240	MYB
Positive Regulation Of Transcription By RNA Polymerase II (GO:0045944)	1/938	0.09160233733438482	0.11242105036492682	0	0	2.03426e+16	4862484475410910	MYB
Negative Regulation Of DNA-templated Transcription (GO:0045892)	1/1025	0.09987557275237396	0.1172452375788738	0	0	18529296875	4.26884e+16	MYB
Regulation Of Gene Expression (GO:0010468)	1/1127	0.10952703160744132	0.12321791055837147	0	0	1.67602e+16	3706661748580990	MYB
Positive Regulation Of DNA-templated Transcription (GO:0045893)	1/1243	0.1204399784217596	0.13007517669550037	0	0	1.51014e+16	3196378423508170	MYB
Regulation Of DNA-templated Transcription (GO:0006355)	8037	0.18296878307352926	0.1900060439609727	0	0	9410203019260800	1.59827e+16	MYB
Regulation Of Transcription By RNA Polymerase II (GO:0006357)	46753	0.1925222415821392	0.1925222415821392	0	0	8865811544153920	1.46068e+16	MYB
