# Supplementary material for: Non-Immune-Mediated, p27-Associated, Growth Inhibition of Glioblastoma by Class-II-Transactivator (CIITA)
Source: Cells. 2024 Nov 14;13(22):1883. doi: 10.3390/cells13221883 (PMC11593141; doi:10.3390/cells13221883)
Supplement: Supplementary file 1 [file cells-13-01883-s001.zip › Supplementary Excel file S2.xlsx]

## Sheet: Feuil1
	RT2 profiler array "Human Cell Cycle"								ND = non-detectable after 45 cycles.		RT2 profiler array "Human Cell Death Pathway Finder"
	UP				DOWN						UP				DOWN
	U87	GM3	GM2	GL261	U87	GM3	GM2	GL261			U87	GM3	GM2	GL261	U87	GM3	GM2	GL261
ATM					0.816	0.987	0.614	0.744		APAF1	1.033			1.15		0.733	0.551
ATR	1.145	1.445					0.761	0.787		BCL2			1.475		0.751	0.921		0.96
BCL2			1.749		0.874	0.807		0.576		BECN1	1.203	1.088					0.713	0.813
BRCA1	1.631					0.848	0.569	0.826		BIRC2	1.901					0.947	0.718	0.915
CASP3					0.844	0.921	0.663	0.455		BIRC3	2.509	1.022	1.405					0.78
CCND1	1.343			1.075		0.445	0.614			BMF	1.154					0.774	0.287	0.407
CASP2	1.326					0.703	0.819	0.848		CASP1					0.585	0.819	0.195	0.024
CCND2	11.68	1.406		1.243			0.303			CASP2	1.326					0.703	0.819	0.848
CCNG2		1.15			0.273		0.492	0.675		CASP3					0.869	0.865	0.62	0.733
GADD45A		1.637	2.124		0.81			0.803		CASP7					0.845	0.871	0.743	0.559
TP53		1.276	1.713		0.581			0.969		CCDC103		1.073			0.805		0.445	0.292
CDC20	1.62					0.551	0.772	0.652		CD40			3.485	1.78	0.869	0.753
CDC25A	1.161		1.17			0.433		0.576		CD40L		2.146			ND		0.094	0.461
CDC34	1.011	1.571	1.411	1.871						DEFB1		51.673			ND		0.096	0.89
CDK5RAP1	1.262	8.947	1.28					0.879		ESR1		7.068	5.319		ND			0.587
CDKN1A			1.17	1.067	0.523	0.445				FAS				1.626	0.951	0.703	0.563
CDKN1B	1.084	1.496		1.067			0.918			FASL	1.502		9.721	2.044		0.877
CDKN2A					ND	0	0.691	0.26		GAA	1.246	1.817	2.481					0.813
CDKN2B					ND	0.753	0.691	0.635		GAAD45A	1.107		1.603			0.987		0.884
RAD51	1.138		1.162	1.389		0.612				GALNT5	2.052	2.146					0.483	0.89
SERTAD1	2.152		1.099			0.507		0.652		IGF1	1.502					0.693	0.708	0.112
BCCIP	1.543					0.853	0.97	0.556		IGF1R				1.684	0.772	0.575	0.525
CCND3			1.307	2.385	0.459	0.927				IRGM	1.502	3.343		1.08			0.525
CCNE1	2.307		1.237			0.67		0.749		NFKB1	1.092	1.058	1.05					0.802
CCNG1		1.267	1.005	2.592	0.452					PIK3C3		1.111			0.833		0.718	0.67
CDK6					0.569	0.785	0.827	0.82		RAB25	1.502	10.566					0.522	0.738
CHEK1	1.228					0.974	0.899	0.781		SQSTM1	1.178		1.538	1.073		0.824
CHEK2		1.118		1.77	0.799		0.912			SYCP2			2.413		0.875	0.927		0
RBL1	1.533			1.379		0.679	0.893			TNF		1.672			ND		0.032	0.009
RBL2		1.134		1.663	0.681		0.816			TNFRSF10A	1.502		1.475			0.853		0.884
MAD2L2	1.018					0.733	0.964	0.425		TNFRSF11B				1.103	0.089	0.67	0.409
MCM2			1.237	1.024	0.88	0.723				TNFRSF1A		1.386	1.933		0.761			0.86
MCM3			1.062		0.71	0.674		0.63		TP53		1.142	1.435		0.828			0.796
MCM4	1.099		1.084			0.629		0.69		ULK1		1.258		1.166	0.585		0.477
MCM5	1.47					0.67	0.924	0.484		CASP2	1.326					0.703	0.819	0.848
MDM2	0.977					0.865	0.614	0.541		CTSS	2.214	1.868					0.758	0.272
MKI67	1.161					0.738	0.905	0.399		KCNIP1		11.324		28.476	ND		0.889
RB1	1.106			1.541		0.884	0.857			MAG		3.141		14.042	ND		0.889
RBBP8	1.228					0.713	0.912	0		PARP1			1.029	1.158	0.977	0.764
SKP2			1.012		0.937	0.759		0.505		PARP2				1.182	0.761	0.665	0.889
KNTC1					0.88	0.98	0.542	0.132		TRAF2	1.308			1.158		0.656	0.987
CDK8			1.107		0.7	0.824		0.41		ATP6V1G2		1.267	1.073		0.225			0.954
CDK7	1.245					0.807	0.631	0.335		BCL2L11	2.509	1.232	1.158	1.707
CDK4	1.018	1.073					0.746	0.58		DPYSL4			1.001	2.332	0.175	0.791
CDK5R1					0.331	0.884	0.998	0.617		JPH3	1.502					0.877	0.889	0.494
CDC6	1.054			2.005		0.807	0.827			OR10J3	1.502					0.877	0.889	0.442
CDC16					0.85	0.853	0.857	0.455		SNCA					0.258	0.791	0.733	0.221
CCNT1		1.015	1.122		0.658			0.311		TXNL4B	1.441		1.088			0.819		0.708
CCNH	1.42		1.092	1.438		0.994				XIAP	1.118			2.365	0.546		0.802
CCNG2		1.15			0.273		0.492	0.675		MAP1LC3A		1.088		1.707
CCNF	1.032					0.853	0.991	0.272		ABL1						0.871	0.865	0.323
CCNB1	1.018					0.967	0.691	0.367		ATG12						0.908	0.915	0.317
CCNB2	1.138					0.813	0.924	0.413		ATG16L1			1.166			0.865		0.555
BRCA2	1.253	1.065	1.353					0.093		CASP9			1.065			0.96		0.445
AURKB	1.099			1.698		0.674	0.862			FOXI1					ND	0.877	0.889	0.621
AURKA	1.343					0.733	0.887	0.592		IFNG					ND	0.877	ND	0
ANAPC2		1.416			0.542		0.998	0.744			U87	GM3	GM2	GL261	U87	GM3	GM2	GL261
	U87	GM3	GM2	GL261	U87	GM3	GM2	GL261			UP				DOWN
	UP				DOWN
